# Supplementary material for: Pancreatic cancer is marked by complement-high blood monocytes and tumor-associated macrophages
Source: Life Sci Alliance. 2021 Mar 29;4(6):e202000935. doi: 10.26508/lsa.202000935 (PMC8091600; doi:10.26508/lsa.202000935)
Supplement: Supplementary file 2 [file LSA-2020-00935_SdataF1.xlsx]

## Sheet: Figure 1
Figure 1
Fig. 1D						Fig. 1E
F4/80+ CD206+			F4/80+ PD-L1+			CD45- PECAM1+			CD45- PDGFRa+			CD3+ CD8+
Control	Tumor		Control	Tumor		Control	Tumor		Control	Tumor		Control	Tumor
29.35	49.51		54.44	64.18		3.25	3.84		2.87	2.41		4.17	0.84
35.91	43.15		55.39	62.49		2.92	8.83		1.53	14.2		8.86	2.08
33.88	33.02		56.91	52.65		3.73	15.78		2.36	29.87		0.75	0.92
30.31	32.13		51.33	57.63		2.17	3.85		1.74	9.01		2.79	3.68
25.14	33.07		43.78	49.86		6.3	11.14		6.19	12.99		7.58	3
25.93	38.36		38.04	55.48		3.31	4.07		7.83	4.5		2	2.27
28.12	22.55		46.8	46.32		4.66	4.22		4.71	3.99		5.92	3.12
27.14	31.93		45.56			4.44	8.66		4.11	19.56		11.55	1.41
						1.37	2.44		1.73	3.96		2.2	0.77
						2.09	5.57		2.81	7.69		2.17	1.87
