# Supplementary material for: Pancreatic cancer is marked by complement-high blood monocytes and tumor-associated macrophages
Source: Life Sci Alliance. 2021 Mar 29;4(6):e202000935. doi: 10.26508/lsa.202000935 (PMC8091600; doi:10.26508/lsa.202000935)
Supplement: Supplementary file 4 [file LSA-2020-00935_SdataFS2.xlsx]

## Sheet: Supplementary Figure 2
Supplementary Figure 2
Supplementary Fig. 2E
%YM1+
Control	Liver
14.81	20.8232
16.8987	33.1372
13.5556	30.5463
