# Supplementary material for: Pancreatic cancer is marked by complement-high blood monocytes and tumor-associated macrophages
Source: Life Sci Alliance. 2021 Mar 29;4(6):e202000935. doi: 10.26508/lsa.202000935 (PMC8091600; doi:10.26508/lsa.202000935)
Supplement: Supplementary file 5 [file LSA-2020-00935_TableS2.xlsx]

## Sheet: Sheet1
	p_val	avg_logFC	Control	Tumor
Xist	4.02467e-40	-1.7196	0.044	0.594
Cd38	8.41998e-15	-0.586542	0.067	0.354
Dpep2	2.78254e-11	-0.323375	0.103	0.385
Sparc	3.17501e-11	0.571989	0.707	0.406
Fkbp5	2.31488e-09	-0.408897	0.094	0.323
Pla2g7	8.09504e-08	-0.595783	0.352	0.604
Col1a1	5.09981e-07	0.296578	0.778	0.615
Col1a2	6.32963e-07	0.281935	0.732	0.479
Hbb-bs	8.18146e-07	-0.748244	0.461	0.75
Ddx3y	1.02982e-06	0.369785	0.379	0.125
AC149090.1	1.31565e-06	-0.611748	0.419	0.656
Bst1	1.41875e-06	-0.408353	0.234	0.469
mt-Cytb	1.51328e-06	-0.46357	0.929	0.958
Arhgef11	2.1623e-06	-0.335035	0.096	0.281
Tef	2.51374e-06	-0.269898	0.047	0.188
Trem2	3.96569e-06	-0.651661	0.227	0.448
Atp13a2	4.52031e-06	-0.407061	0.293	0.521
Chil3	6.28839e-06	-0.777986	0.251	0.448
Ifitm3	1.06708e-05	0.591155	0.815	0.76
mt-Atp8	1.18684e-05	-0.536312	0.635	0.792
H2-D1	1.1939e-05	0.378042	0.919	0.823
Zfp652	1.25338e-05	-0.360405	0.155	0.354
H2-Eb1	1.6216e-05	0.933707	0.581	0.365
mt-Co2	2.01565e-05	-0.484048	0.97	0.969
mt-Nd3	2.24195e-05	-0.532037	0.81	0.875
F10	2.72832e-05	-0.391447	0.355	0.583
mt-Nd5	3.10334e-05	-0.495828	0.768	0.854
H2-Aa	3.4032e-05	0.876988	0.586	0.406
Dmxl2	3.53797e-05	-0.29589	0.128	0.302
Trpm7	3.55885e-05	-0.37686	0.273	0.49
Mt1	4.19776e-05	-0.705273	0.389	0.604
Ier3	4.58303e-05	-0.386864	0.66	0.844
mt-Nd1	4.5962e-05	-0.467859	0.899	0.917
Arpc1b	5.20364e-05	0.387894	0.81	0.729
Mmp2	5.38738e-05	0.374371	0.325	0.125
Vmac	5.56288e-05	-0.267258	0.02	0.104
Tmem176a	5.77307e-05	0.603954	0.384	0.177
Slamf8	6.4817e-05	0.397815	0.251	0.073
Wfdc21	6.69406e-05	-0.469293	0.02	0.104
Rpl34	7.02143e-05	0.330903	0.857	0.823
mt-Atp6	7.5082e-05	-0.457809	0.97	0.979
Rbm3	8.69084e-05	-0.385143	0.631	0.76
mt-Co3	9.36931e-05	-0.450686	0.975	0.969
Mrpl48	9.78082e-05	-0.432226	0.163	0.344
Specc1	0.000112058	-0.252578	0.16	0.333
Plek	0.000115631	0.336895	0.719	0.583
Klf9	0.000117766	-0.328591	0.14	0.302
F7	0.000130396	-0.301392	0.047	0.156
Serf2	0.000131505	0.311287	0.83	0.688
Cirbp	0.000134394	-0.262771	0.123	0.271
Lrp1	0.000156465	-0.2929	0.631	0.792
Galns	0.00018025	-0.274523	0.111	0.26
Trappc6a	0.000203331	-0.485306	0.18	0.344
Id2	0.000213578	-0.353834	0.276	0.458
Plac8	0.000224135	0.435736	0.562	0.354
mt-Co1	0.000224859	-0.423879	0.961	0.979
Cd300lf	0.000227108	-0.403432	0.19	0.354
Hbb-bt	0.000271605	-0.873466	0.074	0.198
Tsc22d3	0.00028617	-0.345137	0.379	0.552
Tmsb10	0.000297219	0.368898	0.845	0.802
Myof	0.000330109	-0.289146	0.254	0.448
Pim1	0.000342398	0.337086	0.825	0.76
H2-Ab1	0.000419133	0.715151	0.618	0.469
mt-Nd4l	0.000430345	-0.499132	0.643	0.76
Col3a1	0.000470383	0.258309	0.83	0.781
Lars2	0.000502103	-0.533124	0.798	0.865
Eif1	0.000508903	0.316308	0.889	0.833
Calr	0.000512715	0.367449	0.778	0.708
Cd74	0.000572495	0.558082	0.823	0.698
Zyx	0.000585421	0.445818	0.64	0.531
Gm26917	0.000636874	-0.906431	0.539	0.719
Grn	0.000638798	-0.385595	0.727	0.792
Psmb8	0.000660731	0.517368	0.611	0.542
mt-Nd4	0.000681691	-0.391513	0.909	0.948
Itgb7	0.000737356	0.337613	0.48	0.292
Btf3	0.000789162	0.401055	0.749	0.594
C3ar1	0.000821278	-0.32393	0.214	0.375
Serping1	0.000886782	0.560991	0.246	0.094
Mgst3	0.000964398	-0.260262	0.111	0.24
Rpl21	0.00097315	0.289723	0.823	0.812
Cited2	0.00104274	-0.320626	0.377	0.562
Itgam	0.00111105	-0.323991	0.623	0.75
Dnaja1	0.00112214	0.352159	0.658	0.562
Ipmk	0.0011756	-0.346115	0.222	0.375
Uap1l1	0.00124992	-0.27207	0.18	0.333
Pnpla7	0.00138949	-0.263867	0.143	0.281
H2-T23	0.00141873	0.421886	0.608	0.51
Usp14	0.00141899	-0.274975	0.187	0.344
Rps11	0.00144567	0.261323	0.897	0.844
Dnase2a	0.00147641	-0.267739	0.227	0.396
Rpl10	0.001622	0.278825	0.865	0.792
Ptprc	0.00163687	0.356076	0.783	0.76
E4f1	0.00166177	-0.250743	0.089	0.198
Mknk2	0.00176291	-0.327203	0.483	0.635
Slfn5	0.00183101	0.533287	0.468	0.312
Hsp90b1	0.00185991	0.359053	0.776	0.76
F13a1	0.00186815	-0.482886	0.456	0.615
AY036118	0.00186985	-0.459162	0.704	0.844
Cdk2ap2	0.001933	0.538922	0.549	0.438
Fbxl5	0.00198011	-0.494166	0.283	0.448
Hpgd	0.00211965	0.308414	0.163	0.042
Pirb	0.00222491	-0.370515	0.608	0.688
Naxe	0.00229092	-0.331584	0.15	0.281
Atp6v0c	0.00234276	-0.342195	0.128	0.25
Igha	0.0023897	0.317306	0.108	0.01
Manf	0.00242609	0.572699	0.483	0.406
Ly6c2	0.00257898	0.793125	0.389	0.26
Fstl1	0.002646	0.505898	0.298	0.156
Saa3	0.00278202	0.455603	0.195	0.062
Bcl2a1a	0.00293178	-0.354014	0.096	0.208
Pag1	0.00296981	-0.446095	0.172	0.312
Gpnmb	0.00304287	-0.34104	0.079	0.177
Ubp1	0.00310604	-0.250128	0.271	0.417
Apoe	0.00320234	-0.27519	0.672	0.844
Flt3	0.00322454	0.259284	0.143	0.031
Fam193a	0.00322627	-0.257146	0.241	0.385
AC160336.1	0.00322996	-0.569484	0.564	0.74
Gm2a	0.00325239	0.296633	0.771	0.677
Vars	0.00326031	-0.293051	0.209	0.365
Pomp	0.00358435	0.271755	0.633	0.542
Hnrnpf	0.00362943	0.299936	0.687	0.594
Zbtb8os	0.0036965	-0.269455	0.209	0.354
Adrb2	0.00377828	-0.251221	0.195	0.333
Ms4a4c	0.00380024	0.435575	0.5	0.354
Lsp1	0.00382208	0.40578	0.667	0.615
Dcn	0.00389767	0.411055	0.49	0.365
Mmp8	0.00406683	-0.445749	0.079	0.167
Fabp4	0.00406922	-0.266404	0.034	0.104
Npc2	0.00423439	0.302239	0.813	0.708
Wdr89	0.00431984	-0.299602	0.426	0.583
Srebf2	0.00506457	0.275895	0.34	0.219
mt-Nd2	0.00513067	-0.369348	0.882	0.896
Rilpl2	0.00521314	0.417902	0.591	0.479
Plbd1	0.00522765	0.367641	0.571	0.448
Pilra	0.00531934	-0.298739	0.217	0.344
Pdia6	0.00535362	0.276523	0.562	0.469
Comt	0.00544209	-0.254781	0.397	0.542
Cd83	0.00561837	0.49729	0.515	0.396
Trim30a	0.005803	0.392442	0.51	0.406
Cd209a	0.00612853	0.585867	0.128	0.031
Vcan	0.00617155	-0.263555	0.31	0.448
Rela	0.00617289	0.318984	0.409	0.302
Clec3b	0.00640304	0.368788	0.128	0.031
Sfpq	0.00641488	0.253443	0.697	0.594
Tmed9	0.00647845	0.379126	0.571	0.5
H2-DMa	0.00655975	0.413476	0.608	0.531
Pola2	0.00657561	-0.416036	0.044	0.115
Emp1	0.00668565	-0.382787	0.357	0.479
Rel	0.00670514	0.308881	0.645	0.573
Mpeg1	0.00675009	0.357888	0.712	0.656
Dgat2	0.00675166	-0.337413	0.079	0.167
Fbn1	0.00680368	0.312467	0.227	0.104
Dnajb14	0.00712223	-0.307387	0.36	0.531
Ifi203	0.00717578	0.419548	0.436	0.323
Marcks	0.00774311	0.41192	0.677	0.562
Gpx1	0.00779434	-0.250153	0.776	0.844
Tpm4	0.00801029	0.273174	0.606	0.5
Pdia3	0.00809031	0.346691	0.667	0.583
Fgl2	0.00815179	0.413877	0.325	0.198
C1qa	0.00818537	-0.35911	0.2	0.333
Slc36a1	0.00848872	-0.262069	0.155	0.271
Fosb	0.00868423	-0.260428	0.719	0.833
Ctsl	0.00901833	-0.275774	0.483	0.594
Actr3	0.00922757	0.257946	0.744	0.667
Rbm33	0.00938467	-0.250881	0.197	0.323
Stat1	0.00988508	0.449135	0.369	0.26
Ckb	0.0100615	0.400534	0.392	0.271
Bcl2l1	0.0101734	-0.363231	0.081	0.167
Pygl	0.0101798	-0.3923	0.298	0.417
Ptgs2	0.010468	0.318301	0.387	0.25
Hilpda	0.0105458	-0.552131	0.185	0.292
Gm42418	0.0108173	-0.39802	0.993	1
Abcd2	0.0111232	-0.325259	0.096	0.188
Ptpn6	0.0113185	0.354268	0.586	0.51
Ighm	0.0118788	0.294593	0.333	0.208
Cd47	0.0121319	0.291355	0.704	0.635
Spp1	0.0130222	-0.98234	0.212	0.323
Litaf	0.013453	0.338556	0.638	0.573
Fcgr2b	0.0136173	-0.273298	0.542	0.635
Col5a1	0.0147545	0.354269	0.2	0.104
Srgn	0.0149242	0.342398	0.81	0.719
Gla	0.015679	-0.313415	0.315	0.448
Hp1bp3	0.0160662	-0.28424	0.251	0.375
Rap1a	0.0165201	0.295004	0.631	0.573
Nfkb2	0.0168739	0.258424	0.374	0.271
Agpat4	0.0168839	0.373291	0.409	0.333
Ifi211	0.0173331	0.374357	0.36	0.271
Kras	0.0173941	0.26247	0.495	0.406
Tapbp	0.0176106	0.299625	0.599	0.521
H2-DMb1	0.0179734	0.341047	0.498	0.385
Itga5	0.0180906	-0.294219	0.288	0.417
Ap2s1	0.0181334	-0.279017	0.488	0.625
Acadsb	0.0189698	-0.304595	0.103	0.188
C1s1	0.0192152	0.376359	0.229	0.125
Sumo2	0.019531	0.3284	0.586	0.5
Arg1	0.019652	-0.509676	0.057	0.125
Ifitm6	0.0198481	0.383998	0.433	0.312
Psma3	0.0207984	0.324402	0.613	0.583
C4b	0.0209223	0.36176	0.377	0.26
Ndufb7	0.0209869	-0.250295	0.532	0.625
Tm2d2	0.0210979	-0.308862	0.296	0.427
Crip1	0.021623	0.304021	0.837	0.812
Cdk11b	0.0219937	-0.316306	0.433	0.573
Egr1	0.0227022	-0.516579	0.498	0.625
Mocos	0.0229391	-0.281204	0.057	0.125
Samd8	0.0235488	-0.347932	0.209	0.312
Msn	0.0239048	0.259551	0.746	0.688
Irgm1	0.0239108	0.403712	0.244	0.156
Slc3a2	0.0242249	0.323137	0.594	0.531
Clic4	0.0250787	0.27508	0.542	0.458
Vat1	0.0253937	-0.422509	0.224	0.312
Sp100	0.0257337	0.286752	0.517	0.427
Lgmn	0.0259657	-0.31325	0.537	0.615
Serpinh1	0.0260064	0.3402	0.163	0.073
Nlrp3	0.026673	-0.357551	0.446	0.562
Cst3	0.0267791	0.350509	0.852	0.812
Mt2	0.0275707	-0.510881	0.18	0.271
B4galt5	0.0296242	0.365619	0.493	0.406
Pcolce	0.0296749	0.344022	0.143	0.062
Nono	0.0298828	0.270197	0.446	0.354
Ehd1	0.0309193	0.332259	0.49	0.385
Supt16	0.0310955	0.308063	0.409	0.312
Irf7	0.0311963	0.255761	0.33	0.229
Parp14	0.0313045	0.330042	0.362	0.281
Specc1l	0.0318529	0.255254	0.31	0.219
Ypel3	0.0326416	-0.254076	0.342	0.458
Prr13	0.0327433	0.349909	0.505	0.417
Tmed2	0.0328124	0.298519	0.635	0.583
S100a8	0.0329211	-0.645702	0.145	0.24
Api5	0.0331986	0.323113	0.431	0.354
Sdf2l1	0.0337268	0.398828	0.357	0.292
Gnas	0.0342834	0.256189	0.751	0.708
Vasp	0.0345806	0.329457	0.547	0.49
Snd1	0.0349461	0.276928	0.342	0.25
Bmp1	0.0351139	0.278171	0.113	0.042
Tap1	0.0359666	0.289064	0.463	0.406
Gns	0.0366561	-0.345714	0.397	0.479
Derl1	0.0371341	0.265213	0.441	0.354
Rreb1	0.0375107	-0.297167	0.264	0.375
Ccr5	0.0378538	0.421805	0.463	0.396
Serp1	0.0387879	0.270814	0.645	0.594
Nucb1	0.0391217	0.364805	0.433	0.375
Set	0.0393995	0.268324	0.631	0.573
Ndufs8	0.0407687	-0.343496	0.315	0.427
Hp	0.0427361	-0.267337	0.382	0.49
Hsph1	0.0428015	0.260853	0.264	0.177
Huwe1	0.0428751	0.252558	0.438	0.344
Ywhaq	0.0429295	0.250999	0.527	0.448
Ccnd1	0.0430171	0.290274	0.158	0.083
Nufip2	0.0447847	-0.360117	0.441	0.542
Cx3cr1	0.0460617	-0.302234	0.325	0.406
Ybx3	0.0462384	0.356413	0.451	0.396
Serbp1	0.0476347	0.26791	0.648	0.583
Akr1a1	0.0479887	-0.287215	0.645	0.667
Casp4	0.0484051	0.373227	0.421	0.354
Ifi27l2a	0.0490772	0.407526	0.653	0.646
Napsa	0.0494763	0.347474	0.608	0.542
Ifi209	0.0499051	0.305975	0.342	0.26
C1qb	0.0502968	-0.331669	0.229	0.323
Hexim1	0.0514732	-0.513186	0.389	0.5
Eloc	0.0521521	0.307581	0.458	0.396
Clec4n	0.0526346	-0.291199	0.333	0.448
Ssh2	0.0533475	-0.269168	0.438	0.552
Cd34	0.0540426	0.299628	0.145	0.073
